# Supplementary material for: Could the Construct of Modern-Type Depression Predict Internet Gaming Disorder in Italian Video Gamers? A Case–Control Study
Source: Brain Sci. 2024 Jan 3;14(1):48. doi: 10.3390/brainsci14010048 (PMC10813306; doi:10.3390/brainsci14010048)
Supplement: Supplementary file 1 [file brainsci-14-00048-s001.zip]

Archive with 1 entries (1 files):
- brainsci-2798056-supplementary.pdf
